# Supplementary material for: Metabolomic Profiles in Starved Light Breed Horses during the Refeeding Process
Source: Animals (Basel). 2022 Sep 21;12(19):2527. doi: 10.3390/ani12192527 (PMC9559287; doi:10.3390/ani12192527)
Supplement: Supplementary file 1 [file animals-12-02527-s001.zip]

Archive with 1 entries (1 files):
- animals-1892616-supplementary.pdf
